# Supplementary material for: Tissue specificity-aware TWAS (TSA-TWAS) framework identifies novel associations with metabolic, immunologic, and virologic traits in HIV-positive adults
Source: PLoS Genet. 2021 Apr 26;17(4):e1009464. doi: 10.1371/journal.pgen.1009464 (PMC8102009; doi:10.1371/journal.pgen.1009464)
Supplement: S3 Table — (XLSX) [file pgen.1009464.s020.xlsx]

## Sheet: Sheet1
Trait	Gene	Tissue	Gene Type	Chromosome	Transcription Start Site	Transcription Stop Site	PIP
Absolute neutrophil count	AIM2	whole_blood	protein_coding	1	159062484	159147096	0.0504
Absolute neutrophil count	APCS	heart_atrial_appendage	protein_coding	1	159587825	159588865	0.232
Absolute neutrophil count	C1orf204	brain_cerebellum	protein_coding	1	159834474	159855347	0.0495
Absolute neutrophil count	C1orf204	heart_left_ventricle	protein_coding	1	159834474	159855347	0.0822
Absolute neutrophil count	CASQ1	skin_not_sun_exposed_suprapubic	protein_coding	1	160190556	160201886	0.047
Absolute neutrophil count	CD1E	skin_not_sun_exposed_suprapubic	protein_coding	1	158353696	158357553	0.988
Absolute neutrophil count	COPA	whole_blood	protein_coding	1	160289273	160343271	0.663
Absolute neutrophil count	DUSP23	testis	protein_coding	1	159780932	159782543	0.0493
Absolute neutrophil count	FCER1A	thyroid	protein_coding	1	159289714	159308224	0.145
Absolute neutrophil count	IGSF8	lung	protein_coding	1	160091340	160098943	0.087
Absolute neutrophil count	IGSF8	whole_blood	protein_coding	1	160091340	160098943	0.0239
Absolute neutrophil count	KCNJ10	adrenal_gland	protein_coding	1	159998651	160070483	0.0778
Absolute neutrophil count	KCNJ9	brain_spinal_cord_cervical_c-1	protein_coding	1	160081570	160090563	0.0219
Absolute neutrophil count	NHLH1	vagina	protein_coding	1	160367067	160372848	0.0564
Absolute neutrophil count	PEX19	colon_transverse	protein_coding	1	160276812	160286348	0.0405
Absolute neutrophil count	PIGM	adrenal_gland	protein_coding	1	160027673	160031991	0.122
Absolute neutrophil count	RP11-144L1.8	brain_frontal_cortex_ba9	pseudogene	1	158523672	158525838	0.0539
Absolute neutrophil count	SLAMF8	adrenal_gland	protein_coding	1	159826750	159837249	0.0891
Absolute neutrophil count	SLAMF8	brain_frontal_cortex_ba9	protein_coding	1	159826750	159837249	0.112
Absolute neutrophil count	SPTA1	esophagus_muscularis	protein_coding	1	158610706	158686698	0.271
Absolute neutrophil count	SPTA1	skin_sun_exposed_lower_leg	protein_coding	1	158610706	158686698	0.248
Absolute neutrophil count	VSIG8	lung	protein_coding	1	159854316	159862657	0.0488
Alkaline phosphatase	ALDH5A1	brain_cerebellum	protein_coding	6	24494852	24537207	0.469
Alkaline phosphatase	ALDH5A1	colon_sigmoid	protein_coding	6	24494852	24537207	0.686
Alkaline phosphatase	ALDH5A1	colon_transverse	protein_coding	6	24494852	24537207	0.656
Alkaline phosphatase	ALDH5A1	vagina	protein_coding	6	24494852	24537207	0.639
Alkaline phosphatase	C6orf62	brain_cerebellum	protein_coding	6	24705066	24720836	0.291
Cholesterol	KANK2	whole_blood	protein_coding	19	11164267	11197548	0.319
Cholesterol	ZNF844	thyroid	protein_coding	19	12064699	12081565	0.468
LDL	CELSR2	liver	protein_coding	1	109250019	109275750	0.232
LDL	CELSR2	muscle_skeletal	protein_coding	1	109250019	109275750	0.127
LDL	EPS8L3	testis	protein_coding	1	109750080	109764027	0.117
LDL	PSMA5	liver	protein_coding	1	109399031	109426427	0.703
LDL	PSRC1	liver	protein_coding	1	109279556	109283186	0.207
LDL	PSRC1	heart_left_ventricle	protein_coding	1	109279556	109283186	0.286
LDL	PSRC1	testis	protein_coding	1	109279556	109283186	0.156
LDL	SORT1	liver	protein_coding	1	109309568	109397951	0.683
Total bilirubin	AC114812.10	liver	pseudogene	2	233750617	233753656	1
Total bilirubin	RPL17P11	liver	pseudogene	2	233721522	233722065	0.805
